# Supplementary material for: Nyamanini Virus Nucleoprotein and Phosphoprotein Organize Viral Inclusion Bodies That Associate with Host Biomolecular Condensates in the Nucleus
Source: Int J Mol Sci. 2023 Mar 31;24(7):6550. doi: 10.3390/ijms24076550 (PMC10095084; doi:10.3390/ijms24076550)
Supplement: Supplementary file 1 [file ijms-24-06550-s001.zip]

Archive with 1 entries (1 files):
- ijms-2273669-supplementary.pdf
